# Supplementary material for: Moderation effects of food intake on the relationship between urinary microbiota and urinary interleukin-8 in female type 2 diabetic patients
Source: PeerJ. 2020 Jan 28;8:e8481. doi: 10.7717/peerj.8481 (PMC6993747; doi:10.7717/peerj.8481)
Supplement: Supplemental Information 16 [file peerj-08-8481-s016.zip]

Archive with 3 entries (2 files):
- Raw data/
- Raw data/Raw data_Nutrient intake.xls
- Raw data/Raw data_Participants' characteristics.xls
