# Supplementary material for: Moderation effects of food intake on the relationship between urinary microbiota and urinary interleukin-8 in female type 2 diabetic patients
Source: PeerJ. 2020 Jan 28;8:e8481. doi: 10.7717/peerj.8481 (PMC6993747; doi:10.7717/peerj.8481)
Supplement: Supplemental Information 16 [file peerj-08-8481-s016.zip › Raw data/Raw data_Nutrient intake.xls]

## Sheet: Sheet1
ID	Name	FBG	Urine_glucose	water	energy	protein	PTE	fat	FTE	carbohydrate	CTE	fiber	cholesterol	VitA	carotene	retinol	VitB1	VitB2	VitB3	VitC	VitE	calcium	phosphorus	potassium	sodium	magnesium	iron	zinc	selenium	copper	manganese	fatty_acid	SFA	MUFA	PUFA
Pt1	0	5.1	1	543.35	943.54	41.95	0.18	38.16	0.36	114.47	0.49	5.69	408.41	509.86	1599.01	242.01	0.46	0.54	10.52	54.73	151.28	442.67	685.58	1103.74	1866.64	218.69	20.68	7.62	23.38	1.71	3.64	33.04	6.93	11.74	10.88
Pt10	0	7.5	1	1017.49	1090.88	55.9	0.2	50.71	0.42	167.99	0.62	9.2	439.58	661.78	3298.16	576.73	0.72	0.94	13.22	92.77	0.72	731.72	824.57	1536.59	3078.6	236.21	19.28	8.56	27.42	1.06	3.4	43.01	11.33	13.65	15.2
Pt11	0	7.9	1	833.87	1285.2	58.74	0.18	61.1	0.43	146.87	0.46	10.09	486.9	959.24	3459.77	482.11	0.89	0.82	13.81	104.75	2.73	436.28	770.53	1730.69	3982.09	200.28	17.37	8.55	43.67	1.27	3.16	57.84	12.27	17.22	23.37
Pt12	0	10	1	941.57	1101.21	60.65	0.22	41.67	0.34	137.25	0.5	30.18	1134.25	674.36	6067.49	87.01	0.77	1.06	43.6	122.18	316.65	740.32	960.44	1916.36	3819.51	543.43	24.2	9.64	47.39	2.12	3.64	35.47	9.56	14.08	7.18
Pt13	0	11.9	2	294.66	596.64	20.41	0.14	25.67	0.39	81.77	0.55	2.96	324.71	1143.74	3782.53	142.91	0.18	0.31	4.52	27.43	4.2	207.15	274.3	492.63	2343.57	77.49	7.54	11.14	14.29	0.48	1.7	25.1	4.53	10.01	8.22
Pt14	0	9	1	1253.6	1467.97	102.62	0.28	91.36	0.56	343.54	0.94	11.5	633.27	773.34	746.92	132.01	1.31	1.4	25.74	97.74	4.9	1187.04	1568.19	2338.69	2705.96	376.92	42.15	9.53	57.86	2.73	5.68	77.12	20.84	31.3	21.59
Pt15	0	6.7	1	1044.66	1190.68	36.51	0.12	56.56	0.43	142.94	0.48	12.83	12.43	710.58	5760.84	223.47	0.45	0.67	13.06	129.38	3.19	355.59	616.13	1539.87	1394.15	185.43	14.19	6.9	23.9	1.45	3.33	52.68	10.37	20.27	17.2
Pt16	0	7.4	1	848.13	945.42	44.41	0.19	34.53	0.33	131.84	0.56	10.01	355.5	793.18	2688.23	337.91	0.57	0.77	11.9	128.26	4.13	512.14	713.65	1513.63	1600.01	215.18	15.97	7.31	19.74	1.31	3.78	27.13	5.32	13.53	6.52
Pt17	0	7.2	1	1005.18	1875.13	63.66	0.14	90.16	0.43	208.63	0.45	9.82	508.2	532.61	2410.46	253.31	0.72	1.06	16.87	159.07	2.14	593.77	1073.83	2121.84	4302.02	289.32	20.32	3.1	40.05	1.77	4.65	80.63	17.25	25.01	32.13
Pt18	0	7.3	1	1188.2	2912.26	134.58	0.18	176.11	0.54	248.54	0.34	15.42	505.41	1145.02	2935.74	169.09	1.87	1.6	15.84	107.2	7.67	825	1782.21	3010.64	12270.2	452.2	51.34	10.57	85.97	2.66	7.49	165.04	31.68	75.72	41.14
Pt19	0	6.4	1	1150.46	2105.47	133.69	0.25	125.85	0.54	169.47	0.32	13.58	465.87	1065.25	2266.98	54.83	1.09	1.24	15.16	139.02	7.81	1288.24	1766	3053.65	2591.04	275.62	51.82	8.14	70.96	4.4	7.62	113.54	22.72	43.23	39.15
Pt2	0	8.8	1	804.75	1264.2	20.01	0.06	87.06	0.62	106.15	0.34	9.6	433.27	1027.08	2648.83	193.86	0.29	0.49	11.17	246.28	3.12	353.53	414.48	1138.05	3612.38	161.96	13.91	5.61	7.93	0.81	3.27	84.48	11.75	36.25	33.14
Pt20	0	10.4	2	715.47	1097.2	43.8	0.16	61.51	0.5	104.11	0.38	8.47	390.23	773.46	5856.1	316.04	0.44	0.64	11.05	105.91	1.92	608.37	710.61	1418.4	3064.94	229.18	20.07	7.63	22.79	1.68	3.93	53.67	9.68	21.32	18.97
Pt21	0	6.13	1	943.12	1453.65	77.65	0.21	71.47	0.44	172.46	0.47	10.25	576.3	260.21	4407.06	209.49	0.72	1.08	21.11	118.79	2.1	887.43	1179.97	1859.11	4059.87	312.16	31.48	11.56	51.28	2.64	5.17	64.31	12.79	23.21	19.16
Pt22	0	8.8	2	1005.46	1095.96	70.83	0.26	43.62	0.36	163.4	0.6	8.94	147.95	1196.94	651.45	195.38	0.91	1.12	15.38	129.73	3.68	745.86	977.37	1773.33	2338.45	248.22	18.4	10.24	43.36	1.25	3.25	29.51	11.05	10.38	8.56
Pt23	0	6.1	1	609.97	1180.67	60.62	0.21	53.41	0.41	172.72	0.59	4.6	1057.29	624.5	3459.96	46.28	0.48	1.26	25.74	69.53	49.7	1030.79	1063.43	1459.76	2722.83	506.54	26.82	24.25	42.87	1.51	3.83	30.24	25.84	20	18.31
Pt24	0	6.8	1	962.67	1379.79	54.16	0.16	76.67	0.5	166.55	0.48	9.66	561.4	641.03	4459.66	915.13	0.56	0.95	13.67	102.68	2.49	693.03	871.85	1574.58	3308.46	244.04	19.25	8.43	34.09	1.92	3.76	63.69	14.67	19.24	27.34
Pt25	0	7.5	1	792.66	1010.12	54.31	0.22	25.23	0.22	167.25	0.66	9.01	466.56	667.38	6447.68	334.03	0.53	0.7	9.86	112.49	2.3	644.53	818.77	1395.14	2274.64	239.05	17.23	7.75	40.91	1.67	4.25	18.82	4.16	4.94	6.52
Pt26	0	9.37	2	717.62	912.48	46.14	0.2	17.66	0.17	155.6	0.68	8.21	505.86	433.26	4738.54	290.43	0.48	0.5	7.4	77.58	56.36	609.54	840.9	1268.47	1423.93	233.06	15.97	6.98	23.13	1.6	4.21	10.92	2.28	2.84	3.82
Pt27	0	7	1	1152.12	1456.75	69.58	0.19	54.52	0.34	178.09	0.49	11.22	398	1167.92	1476.92	73.25	0.87	1.08	14.1	141.32	7.64	939.09	1123.66	2135.2	3385.67	323.77	21.99	11.25	38.7	1.81	5.15	46.1	11.26	19.54	14.44
Pt28	0	6.6	2	979.64	1032.62	68.93	0.27	44.79	0.39	105.72	0.41	9.23	545.06	949.33	4461.64	167.33	0.73	0.84	13.92	98.63	13.5	743.01	968.51	1804.04	2177.74	315.09	23.15	10.9	47.05	2.43	3.93	31.44	7.35	13.49	7.18
Pt29	0	7.7	2	517.79	950.92	36.98	0.16	48.5	0.46	94.32	0.4	3.18	396.14	303.82	4366.4	383.84	0.42	0.65	5.42	37.32	1.85	378.63	553.86	905.8	1637.88	120.22	8.79	5.08	31.88	0.53	2.14	42.27	11.61	16.14	14.31
Pt3	0	6.7	1	740.86	842.3	43.57	0.21	18.34	0.2	130.43	0.62	7.47	92.49	623	4443.59	285.62	0.85	0.55	15.8	121.12	1.26	418.93	692.16	1578	2542.64	228.06	22.09	9.61	19.19	1.4	4.05	17.14	4.36	6.73	4.21
Pt30	0	6.1	1	1524.77	1687.89	74.73	0.18	90.92	0.48	187.58	0.44	10.96	438.89	1283.29	2995.55	277.59	0.76	2.28	12.25	93.21	2.98	1725.07	1572.83	2791.37	2222.61	323.75	22.77	11.67	52.52	1.7	3.71	82.44	25.54	29.19	21.47
Pt31	0	7	1	1606.26	2401.15	145.8	0.24	113.21	0.42	210.58	0.35	7.69	736.29	1409.79	3430.92	237.58	2.02	1.58	16.74	240.04	15.32	1284.74	1987.38	3713.65	3317.39	572.39	58.52	10.52	78.41	4.87	8.01	105.61	30.5	43.74	24.11
Pt32	0	7.2	1	766.96	1204.38	58.66	0.19	59.69	0.45	115.67	0.38	11.95	682.23	1080.42	2930.68	266.53	0.85	0.9	11.85	116.65	24.37	482.64	865.82	1884.12	2554.93	260.09	19.53	9.11	37.6	1.8	3.89	56.35	9.82	24.32	14.65
Pt33	0	8	1	753.56	917.59	39.09	0.17	40.1	0.39	106.56	0.46	6.11	113.58	320.24	2507.49	86.15	0.4	0.66	7.86	90.83	1.18	472.2	644.25	1389.78	1256.18	194.04	12.79	5.66	29	1	2.44	24.21	7.07	7.55	10.4
Pt34	0	10.5	2	1079.86	2446.64	74.24	0.12	82.31	0.3	363.45	0.59	8.71	319.83	911.45	3814.65	173.71	0.94	1.02	22.97	169.84	3.18	1079.64	1378.59	2912.63	2040.89	623.23	38.23	12.47	36.76	4.66	10.14	68.09	11.06	20.98	23.48
Pt35	0	10.3	1	1214.11	1775.72	83.86	0.19	76.14	0.39	200.32	0.45	8.12	735.31	1114.01	4403.19	377.97	0.82	1.3	14.5	101.89	4.63	1237.43	1463.9	1965.67	1927.57	340.32	24.38	13.06	44.46	2.85	5.94	56.53	16.7	21.88	15.71
Pt36	0	6.4	1	801.96	1040.58	51.41	0.2	46.46	0.4	109.19	0.42	6.69	498.58	777.01	1191.41	555.89	0.69	0.72	11.55	98.65	2.63	485.21	787.3	1276.17	2665.54	199.99	15.25	8.25	29.21	1.33	3.41	42.83	8.57	16.86	14.25
Pt37	0	5.8	1	1080.82	944.5	63.14	0.27	45.38	0.43	115.12	0.49	11.27	444.86	809.57	1484.69	153.47	0.55	0.93	6.66	90.72	3.67	955.59	1087.98	1606.65	1832.64	284.83	19.38	9.12	42.68	2.81	4.03	32.17	9.61	8.3	14.7
Pt38	0	4.9	1	1253.6	2409.15	102.62	0.17	91.36	0.34	343.54	0.57	11.5	633.27	773.34	4597.92	121.37	1.31	1.4	13.78	97.74	4.2	1187.04	1568.19	2338.69	2705.96	376.92	42.15	16.45	57.86	2.73	5.68	77.12	20.84	31.3	21.59
Pt39	0	7	1	567.21	859.27	29.86	0.14	50.07	0.52	76.03	0.35	5.83	212.44	503.74	7501.2	35.77	0.52	0.45	8	100.69	2.06	291.84	437.67	977.9	1986.18	127.07	10.74	5.34	18.36	0.67	2.12	49.35	8.05	20.78	17.57
Pt4	0	5.5	1	838.46	1058.92	56.49	0.21	42.67	0.36	182.75	0.69	13.18	810.51	215.18	2362.34	275.47	0.7	0.79	20.15	149.54	3.61	529.89	684.36	1701.76	2477.17	187.56	45.66	7.74	32.25	1.14	2.7	35.36	8.31	13.54	11.75
Pt40	0	6.4	1	844.33	1440.19	87.16	0.24	66.6	0.42	129.49	0.36	7.82	834.63	1111.78	1377.37	153.31	1.15	1.1	18.76	132.06	3.11	714.89	1200.07	2033.2	4789.86	315.26	27.99	13.63	53.22	1.9	4.44	60.89	16.82	24.78	10.79
Pt41	0	6.9	1	3900.97	1148.46	48.55	0.17	43.14	0.34	161.65	0.56	9.83	368.98	367.66	1135.96	209.76	0.45	0.87	16.02	84.79	2.72	656.87	863.77	1706.87	4624.86	363.12	20.34	8.27	31.43	1.38	7.39	34.14	10.75	15.03	8.74
Pt42	0	8.6	1	622.57	996.2	45.03	0.18	45.1	0.41	127.36	0.51	6.94	404.79	410.05	4605.94	188.01	0.67	0.67	11.36	74.82	4.11	321.97	584.69	1031.46	2985.73	165.29	14.18	6.66	28.78	0.79	2.69	42.97	7.43	20.13	10.1
Pt43	0	10	1	1284.96	1539.54	55.66	0.14	80.32	0.47	154.43	0.4	8.64	244.45	887.82	2836.57	169.46	0.52	0.89	7.87	108.29	63.16	556.87	749.98	1432.58	1154.34	324.5	15.04	9.07	44.91	1.17	5.21	72.75	17.81	23.2	31.36
Pt44	0	9.6	2	492.07	725.4	35.9	0.2	24.16	0.3	95.65	0.53	27.94	192.12	1285.5	1301.37	92.37	0.55	0.57	33.37	39.03	53.82	373.11	555.07	923.29	2377.72	122.99	9.15	5.51	24.35	0.5	2.11	17.6	6.73	5.65	6.55
Pt45	0	10	2	758.4	1309.41	42.27	0.13	73.14	0.5	145.23	0.44	6.18	411.73	391.62	10966.1	65.95	0.62	0.55	14.24	70.95	2.41	260.43	608.8	1010.57	1894.67	149.4	14.17	7.9	20.9	0.72	3.33	72.47	11.65	29.54	26.21
Pt46	0	7.9	1	468.86	789.62	33.19	0.17	41.12	0.47	94.32	0.48	3.96	393.61	361.62	2171	198.96	0.33	0.53	5.75	42.84	8.81	420.79	500.75	867.17	2423.2	115.23	9.12	10.04	22.83	0.77	1.96	40.84	9.01	14.21	13.15
Pt47	0	11	1	1044.32	1759.3	64.4	0.15	71.45	0.37	139.13	0.32	9.28	451.14	958.19	2335.38	182.59	0.87	0.88	9.53	111.58	2.71	771.84	1079.12	1780.58	1827.49	313.19	20.81	4.66	32.99	2.2	4.13	59.98	12.53	23.03	22.03
Pt48	0	8.2	1	1013.19	983.93	47.72	0.19	27.82	0.25	141.09	0.57	8.61	435.01	641.3	2631.52	702.44	0.5	0.89	10.47	104.26	1.94	690.08	823.02	1802.74	2473.14	252.91	14.81	7.55	46.32	1.73	3.37	18.23	8.39	7.16	3.97
Pt49	0	6.8	1	881.83	1773.52	97.6	0.22	111.28	0.56	104.92	0.24	3.48	362.06	310.34	3442.54	0	0.65	0.68	15.48	80.34	0.57	1083.07	1430.67	1822.4	4690.85	182.37	30.74	14	57.26	3.28	5.99	101.21	22.8	34.78	38.07
Pt5	0	14	2	554.39	659.76	32.25	0.2	18.94	0.26	92.68	0.56	4.19	191.94	1894.11	3325.71	570.88	0.64	0.55	10.28	99.68	1.36	242.87	497.5	469.81	280.03	112.55	8.15	5.87	15.78	0.51	2.34	9.19	2.52	3.95	1.78
Pt50	0	6	2	924.44	2298.04	113.84	0.2	115.63	0.45	231.32	0.4	7.81	501.52	566.89	778.54	327.35	1.21	1.05	20.7	84.09	13.4	1072.07	1809.17	3490.17	2248.62	581.35	33.67	15.9	37.26	4.18	10.14	104.79	16.28	42.11	37.87
Pt51	0	10	1	979.35	925.23	54.24	0.23	39.38	0.38	102.06	0.44	8.43	212.04	575.52	1921.64	270.16	0.65	0.9	9.92	81.68	4.9	738.34	870.7	1490.59	2736.71	232.59	16.13	7.99	24.79	1.42	3.32	33.94	7.82	10.44	12.11
Pt52	0	6.3	1	885.48	1094.61	40.17	0.15	45.44	0.37	135.38	0.49	9.85	480.08	983.94	3363.09	159.94	0.56	0.85	11.17	134.64	2.21	419.23	685.58	1466.68	2914.58	213.22	20.47	7.55	26.36	1.43	3.26	40.64	8.41	16.66	13.26
Pt53	0	20	2	920.72	573.07	25.57	0.18	30.25	0.48	101.52	0.71	9.03	49.54	809.19	4021.29	290.01	0.57	0.56	9.51	212.07	1.44	413.06	452.26	1202.81	2248.11	146.25	11.89	6.28	14.95	0.93	2.81	25.38	5.47	6.22	12.08
Pt54	0	6.9	1	650.17	1179.25	52.78	0.18	55.35	0.42	163.79	0.56	9.74	704.74	407.32	1841.44	315.36	0.79	0.78	14.15	77.23	4.41	302.49	752.37	1455.16	2323.91	192.82	14.17	7.5	38.43	1.13	2.4	52.61	9.38	22.98	12.93
Pt55	0	6.4	1	651.32	864.74	39.5	0.18	33.27	0.35	107.13	0.5	4.46	552.42	590.53	1219.13	192.75	0.5	0.87	9.2	73.55	7.18	520.67	689.61	1279.77	1537.51	161.35	13.8	6.99	28.32	1.03	2.64	31.33	8.45	13.96	5.33
Pt56	0	6.7	1	484.51	530.77	27	0.2	13.53	0.23	84.61	0.64	4.37	358.2	723.65	1292.84	289.59	0.35	0.52	5.89	97.39	0.59	318.91	428.39	816.07	1272.48	112.51	9.42	4.35	19.01	0.76	1.71	12.87	4.25	4.71	1.83
Pt57	0	5	1	1276.65	1986.76	116.17	0.23	96.72	0.44	227.1	0.46	8.06	749.81	969.69	4042.56	228.08	0.93	1.43	6.44	130.4	3.8	1071.82	1467.17	2483.72	4595.61	371.38	29.05	6.05	100.61	1.86	5.07	83.65	25.66	24.89	30.42
Pt58	0	7	1	596.32	1174.5	52.09	0.18	85.12	0.65	197.53	0.67	9.49	466.04	523.75	1275.5	209.82	0.63	0.72	21.53	103.65	2.59	485.2	630.03	1436.2	4265.38	430.3	14.97	19.48	36.95	0.83	2.75	80.2	14.58	23.91	34.61
Pt59	0	6.4	1	578.86	1387.5	50.51	0.15	66.85	0.43	150.76	0.43	6.97	500.79	395.9	4749.06	210.56	0.52	0.58	12.07	77.59	5.78	267.98	716.07	1163.86	2033.67	193.42	13.38	7.03	42.11	0.96	3.25	64.94	11.3	29.22	18.12
Pt6	0	8	1	901.92	949.09	48.6	0.2	44.93	0.43	93.11	0.39	8.95	429.99	505.44	3782.53	142.91	0.58	0.96	10.84	135.17	7.48	695.38	784.07	1581.86	3707.29	220.12	17.21	8.31	35.87	1.67	3.52	36.5	9.64	13.59	14.25
Pt60	0	7.8	1	1234.02	1423.32	84.48	0.24	50.89	0.32	179.38	0.5	7.81	458.45	905.05	3584	301.92	0.84	1.23	9	160.2	2.92	1148.35	1439.91	2419.71	2725.77	174.71	33.11	5.96	50.16	3.1	6.2	40.38	10.58	12.96	12.65
Pt61	0	6	1	733.16	730.16	30.48	0.17	21.09	0.26	107.26	0.59	3.47	405.93	422.16	2451.81	313.79	0.31	0.77	7.97	53.2	0.7	483.31	581.64	930.58	1094.06	133.65	10.72	5.96	19.41	0.74	2.37	11.75	6.85	4.93	3.28
Pt62	0	5.8	1	1090.43	1017.42	61.44	0.24	38.14	0.34	124.36	0.49	9.09	884.69	1006.99	3397.54	294.47	0.49	1.06	9.55	115.38	3.03	1197.16	1126.87	1854.63	3018.36	300.26	20.47	14.38	32.61	2.32	4.72	24.95	8.81	7.29	9.31
Pt63	0	13.2	1	1046.86	1734.9	116.78	0.27	80.48	0.42	168.3	0.39	6.26	590.74	901.52	3453.49	191.27	1.19	1.3	10.01	113.36	8.32	1215.15	1809.82	3691.67	5815.9	282.79	32.81	15.19	50.95	3.72	7.74	66.21	16.15	21.66	26.22
Pt64	0	6.8	1	994.01	1030.64	54.97	0.21	36.46	0.32	155.18	0.6	11.36	323.36	554.47	1251.56	115.43	0.61	0.82	12.54	104.02	3.12	855.08	991.73	1762.91	2703.92	286.25	19.19	9.1	28.02	2.43	4.76	26.22	7.8	6.69	11.94
Pt65	0	7.7	1	773.57	1273.43	56.4	0.18	56.49	0.4	153.02	0.48	6.4	789.46	861.31	1671.44	163.84	0.52	0.84	12.45	110.96	1.71	497.14	848.56	1229	5189.81	226.16	17.23	8.76	49.65	1.33	3.72	54.05	9.84	26.28	11.89
Pt66	0	8	1	706.05	1044.2	62.41	0.24	106.99	0.92	57.6	0.22	10.23	518.67	766.32	3272.48	351.31	0.75	0.76	21.36	68.6	3.96	871.78	935.85	1996.26	3027.25	353.96	23.41	9.41	45.33	2.92	4.01	100.96	15.67	23.68	54.75
Pt67	0	8	2	715.94	947.18	45.1	0.19	36.13	0.34	115.04	0.49	4.28	330.12	324.31	4233.06	312.8	0.38	0.67	10.27	42.57	3.39	620.06	781	1104.82	2584.47	224.21	12.96	7.66	38.98	1.34	2.98	25.28	8.15	5.98	14.04
Pt68	0	6.5	1	802.27	1009.99	45.44	0.18	29.17	0.26	146.45	0.58	8.41	387.77	442.28	1709.1	253.34	0.53	0.78	12.08	123.7	2	537.97	814.84	1743.18	4741.96	276.74	21.32	8.2	29.37	1.45	6.17	24.23	5.76	7.38	8.65
Pt69	0	5.7	1	691.49	1055.79	59.22	0.22	34.61	0.3	131.29	0.5	17.89	495.9	741.07	3269.26	179.27	0.64	0.7	20.1	89.83	2.61	445.89	797.7	1636.06	1742.76	208.64	14.27	18.46	55.2	1.2	3.25	32.54	7.08	10.38	10.73
Pt7	0	7.9	2	856.25	963.46	62.05	0.26	23.6	0.22	146.34	0.61	14.01	439.83	870.57	3442.54	1020.69	0.77	0.85	16.27	135.77	1.55	578.42	960.56	1847.99	1196.66	261.7	21.86	9.49	38.19	1.89	3.77	17.3	4.76	5.41	4.94
Pt70	0	6.4	1	959.31	1271	73.48	0.23	52.11	0.37	148.78	0.47	14.29	741.7	538.78	1792.07	318.01	0.72	0.95	32.95	119.34	2.57	1061.01	1032.8	1980.84	4268.72	318.04	22.79	16.45	85.45	2.34	3.64	39.11	9.96	15.23	12.55
Pt8	0	6.5	1	1028.97	1361.09	74.3	0.22	53.48	0.35	238.65	0.7	10.43	538.92	750.28	3832.25	149.32	0.72	0.84	10.48	153.01	14.81	634.64	969.48	2134.79	2960.75	308.73	25.17	10.2	45.58	2.02	4.5	49.92	10.82	17.73	13.74
Pt9	0	6.9	1	604.15	1070.45	35.17	0.13	60.26	0.51	129.32	0.48	7.41	393.07	624.37	1052.48	489.35	0.36	0.58	9.3	101.28	1.88	465.42	581.79	1022.99	2183.95	390.99	15.7	14.98	20.06	1.13	3.1	55.15	10.25	22.55	20.98
