# Supplementary material for: Moderation effects of food intake on the relationship between urinary microbiota and urinary interleukin-8 in female type 2 diabetic patients
Source: PeerJ. 2020 Jan 28;8:e8481. doi: 10.7717/peerj.8481 (PMC6993747; doi:10.7717/peerj.8481)
Supplement: Supplemental Information 16 [file peerj-08-8481-s016.zip › Raw data/Raw data_Participants' characteristics.xls]

## Sheet: Sheet1
Group (1=T2DM patient,2=Health subject)	ID for SPSS	ID for bioanalysis	Age	Education	Weight	Hight	Living Location (1=city, 2=countryside)	Complicated with chronic kidney disease (1=yes,2=no)	Fasting blood glucose	History of smoking(1=never,2=occasionally,3=sometimes)	History of drinking(1=never,2=occasionally,3=sometimes)	Exercise	Diabetes type	Marriage (1=married,2=devorced, 3=married without couple,4=single)	Menstruation (1=no period, 2=with peroid,3=hesterectomy)	Duration	UTI in recent 1 year	delivery times	water intake	leucoesterase	Protein	Glucose	pH	White blood cells	Bacteria	Urine culture	Blood	Bilirubin	Ketone	urobilinogen	Nitrite nitrogen	Gravity	Turbidity	Color	Red blood cells	Epithelial cell	Conductivity	urinary cylinder	Crystal	Viscose silk	Yeast-like fungi
2	35	H1	73	4	61	1.59	1		5.4	1	1	3		2	1		0	2	1000	500	-	Normal	6	113	1525.5	1	Negative	Negative	Negative	Normal	Negative	1005	Negative	Colorless	5	1	7	0	0	0	0
2	77	H10	81	1	47	1.58	1		6.1	1	2	3		1	1		0	3	2500	Negative	-	Normal	6.5	0.3	18.6	1	Negative	Negative	Negative	Normal	Negative	1.004	Negative	Colorless	4.3	1	8.5	0	0	0	0
2	78	H11	71	3	52	1.5	1		5.7	1	1	3		1	1		0	2	2000	Negative	-	Normal	5	6.9	14.2	1	Negative	Negative	Negative	Normal	Negative	1.013	Negative	Lightly Yellow	1.5	1.5	16.4	0	0	0	0
2	79	H12	55	3	60	1.66	1		5.2	1	1	2		2	1		0	0	2500	Negative	-	Normal	6.5	0	9.7	1	Negative	Negative	Negative	Normal	Negative	1.006	Negative	Colorless	2.2	2.3	10.9	0	0	0	0
2	80	H13	50	3	46	1.5	1		4.8	1	2	2		1	2		0	1	2000	250	‘+（0.5）’	Normal	5.5	478.4	18143.1	1	‘+-（0.3）’	Negative	Negative	Normal	Positive	1.011	Positive	Lightly Yellow	13.2	1	14.5	0	0	1	0
2	81	H14	58	2	52	1.58	1		4.8	1	1	3		1	1		0	0	1000	75	-	Normal	6.5	20.1	22.2	1	Negative	Negative	Negative	Normal	Negative	1.01	Negative	Lightly Yellow	305	5.9	13.1	0	1	0	0
2	82	H15	83	2	52	1.58	1		5.8	1	1	3		1	1		0	2	2500	75	-	Normal	6	37.5	1355.2	2	Negative	Negative	Negative	Normal	Positive	1.006	Negative	Lightly Yellow	5.9	2.6	7.9	0	0	0	0
2	83	H16	73	1	60	1.59	1		5.1	1	1	2		1	1		0	3	2500	Negative	-	Normal	6.5	0.7	7	1	‘+（0.6）’	Negative	Negative	Normal	Negative	1.006	Negative	Lightly Yellow	22.3	0.3	8.9	0	0	0	0
2	84	H17	63	3	52	1.53	1		5.6	1	1	3		1	1		0	1	1500	Negative	-	Normal	5	1.7	2.6	1	Negative	Negative	Negative	Normal	Negative	1.008	Negative	Lightly Yellow	1.4	0.5	13.3	0	0	0	0
2	85	H18	65	2	75	1.58	1		5.8	1	1	2		1	1		0	1	2000	Negative	-	Normal	6.5	1.3	20.4	1	Negative	Negative	Negative	Normal	Negative	1.01	Negative	Lightly Yellow	0.2	2	11.9	0	0	0	0
2	86	H19	60	2	76	1.59	1		5.8	1	1	3		1	1		0	1	2500	Negative	‘+（0.3）’	Normal	6.5	3.8	56	1	Negative	Negative	Negative	Normal	Negative	1.008	Negative	Lightly Yellow	12.9	2.4	10.5	0	0	0	0
2	131	H2	42	4	68	1.72	1		5	1	1	2		2	2		0	1	1000	Negative	-	Normal	6.5	11	20	1	‘+（1.0）’	Negative	Negative	Normal	Negative	1.018	Negative	Yellow	49.1	38.9	27.2	0	3	0	0
2	87	H20	66	2	48	1.57	1		5	1	3	3		1	1		2	5	1000	Negative	-	Normal	7	1.1	0.8	1	Negative	Negative	Negative	Normal	Negative	1.003	Negative	Colorless	3.2	1.1	4.7	0	0	0	0
2	88	H21	62	2	60	1.6	1		4.5	1	2	2		1	1		0	1	1000	Negative	-	Normal	6	2.6	9.7	1	Negative	Negative	Negative	Normal	Negative	1.007	Negative	Colorless	7.2	2.4	11.4	0	0	0	0
2	89	H22	58	3	68	1.55	1		4.7	3	2	2		1	1		0	1	1000	75	-	Normal	6	53.4	63.9	1	Negative	Negative	Negative	Normal	Negative	1.012	Negative	Lightly Yellow	4.2	5.2	14.9	0	74	0	0
2	90	H23	67	3	50	1.54	1		5	1	2	3		1	1		0	2	1000	Negative	-	Normal	6.5	0.9	13.3	1	‘+（1.0）’	Negative	Negative	Normal	Negative	1.012	Negative	Lightly Yellow	25.7	0.5	17.4	0	0	0	0
2	91	H24	69	2	78	1.68	1		5.6	1	2	2		1	1		0	3	1500	Negative	-	Normal	6.5	5.2	104.8	1	‘+-（0.3）’	Negative	Negative	Normal	Negative	1	Negative	Colorless	8.5	1.7	3	0	0	0	0
2	92	H25	63	2	48	1.53	1		5	1	1	3		1	1		0	2	600	Negative	-	Normal	5.5	5.1	34.6	1	Negative	Negative	Negative	Normal	Negative	1.012	Negative	Lightly Yellow	26.6	0.1	16.5	0	0	0	0
2	95	H26	76	1	44	1.5	1		5.2	1	1	3		2	1		0	0	2000	Negative	-	Normal	7	1	0	1	Negative	Negative	Negative	Normal	Negative	1.004	Negative	Colorless	4.4	0.3	6.1	0	0	0	0
2	96	H27	66	3	50	1.58	1		5.1	1	2	3		1	1		0	2	1000	Negative	-	Normal	5.5	0.1	1.7	1	Negative	Negative	Negative	Normal	Negative	1.004	Negative	Colorless	4.4	0.3	6.1	0	0	0	0
2	97	H28	72	1	70	1.6	1		5.4	1	1	3		1	1		0	2	3000	Negative	-	Normal	6	7.2	44.3	1	Negative	Negative	Negative	Normal	Negative	1.004	Negative	Colorless	4.4	0.3	6.1	0	0	0	0
2	98	H29	54	3	58	1.63	1		5.3	1	1	3		1	1		0	1	500	Negative	-	Normal	7.5	10.3	29.3	1	Negative	Negative	Negative	Normal	Negative	1.01	Positive	Lightly Yellow	11.8	3.6	14.1	0	3	0	0
2	16	HC3	65	3	60	1.6	1		4.8	1	2	3		1	1		1	1	500	Negative	-	‘+（3.9）’	5	0.9	71.9	1	Negative	Negative	Negative	Normal	Negative	1.007	Negative	Colorless	3	0.3	12.2	0	0	0	0
2	101	H30	43	2	75	1.68	2		4.6	1	1	2		1	2		0	1	1500	Negative	-	Normal	6.5	8.4	64	1	Negative	Negative	Negative	Normal	Negative	1.015	Negative	Lightly Yellow	15	7	17.8	0	70	0	0
2	102	H31	58	2	55.5	1.65	2		4.8	1	1	3		1	1		0	2	2000	Negative	-	Normal	6.5	1	5.3	1	Negative	Negative	Negative	Normal	Negative	1.005	Negative	Colorless	7.4	0.1	6.8	0	0	0	0
2	103	H32	60	1	60	1.63	2		5.1	1	1	2		1	1		1	2	2500	25	-	Normal	6	9.6	26.5	1	Negative	Negative	Negative	Normal	Negative	1.015	Negative	Lightly Yellow	9	2.8	17.7	0	0	0	0
2	104	H33	50	2	43	1.5	2		4.8	1	1	2		1	1		0	3	1000	Negative	‘+-（0.1）’	Normal	6	4.7	341.6	1	Negative	Negative	Negative	‘+（34）’	Negative	1.026	Positive	Yellow	17.4	12.5	22.6	0	328	0	0
2	105	H34	45	1	65	1.5	2		5.3	1	1	1		1	2		0	3	4000	500	-	Normal	6	811	27895.3	2	Negative	Negative	Negative	Normal	Positive	1.01	Positive	Yellow	12.4	3.2	10.6	0	279	0	0
2	106	H35	54	1	60	1.55	2		4.8	1	1	1		1	2		0	2	1000	Negative	-	Normal	6	1.4	2.7	1	Negative	Negative	Negative	Normal	Negative	1.009	Negative	Colorless	6.9	1	11.8	0	0	0	0
2	107	H36	66	1	62.5	1.57	2		5.2	1	1	2		2	1		0	3	1000	25	-	Normal	5	23.7	4434.4	2	‘+-（0.3）’	Negative	Negative	Normal	Positive	1.01	Negative	Lightly Yellow	14.6	1.9	10.6	0	0	0	0
2	108	H37	49	1	65	1.55	2		4.1	1	1	2		1	2		0	1	2000	Negative	-	Normal	6	2.1	58.6	1	Negative	Negative	Negative	Normal	Negative	1.01	Negative	Lightly Yellow	12.8	3.4	10.4	0	0	0	0
2	109	H38	70	2	55	1.59	1		4.4	1	1	3		1	1		0	2	1000	Negative	-	Normal	6	3.1	33.7	1	Negative	Negative	Negative	Normal	Negative	1.004	Negative	Colorless	8.3	1.8	6.7	0	0	0	0
2	110	H39	56	3	75	1.66	1		6.6	1	1	3		1	1		0	1	1000	Negative	-	Normal	5.5	5.6	17.7	1	Negative	Negative	Negative	Normal	Negative	1.009	Negative	Lightly Yellow	4.8	3	9.9	0	346	0	0
2	71	H4	54	1	65	1.56	2		5.8	1	1	1		1	1		0	2	1000	Negative	-	Normal	5.5	1.9	7.9	1	Negative	Negative	Negative	Normal	Negative	1.017	Negative	Lightly Yellow	10.9	1.1	14.6	0	12	1	0
2	111	H40	37	4	52	1.6	1		4.5	1	1	2		1	2		0	1	1000	25	-	Normal	5.5	16	50.6	1	Negative	Negative	Negative	Normal	Negative	1.018	Positive	Yellow	3	5.5	18.7	0	88	0	0
2	112	H41	66	2	63	1.6	1		5	1	2	3		1	3		0	2	2000	Negative	-	Normal	6	1.4	3.5	1	Negative	Negative	Negative	Normal	Negative	1.001	Negative	Colorless	4.5	0.9	5.2	0	0	0	0
2	130	H42	42	4	47	1.6	1		4.5	1	2	3		1	2		0	0	1000	500	-	Normal	5.5	112.7	857.1	1	‘+-（0.3）’	Negative	‘+-’	Normal	Negative	1.012	Negative	Lightly Yellow	26.1	7.3	16.1	0	1	0	0
2	133	H43	40	4	46	1.58	1		4.8	1	1	2		1	2		0	1	1000	Negative	-	Normal	6.5	2.4	20.1	1	Negative	Negative	Negative	Normal	Negative	1.02	Negative	Lightly Yellow	10.2	4.5	22.7	0	0	0	0
2	129	H44	41	4	70	1.65	1		5	1	2	2		1	2		0	0	700	Negative	-	Normal	6.5	2.6	464.8	1	Negative	Negative	Negative	Normal	Negative	1.012	Negative	Lightly Yellow	12.1	8.5	10.8	0	0	0	0
2	132	H45	34	5	48.5	1.55	1		4.6	1	2	2		1	2		2	1	1000	Negative	-	Normal	5.5	4.3	15.5	1	Negative	Negative	Negative	Normal	Negative	1.021	Positive	Yellow	20	2.8	16.7	0	1	3	0
2	121	H46	60	3	60	1.53	1		5.1	1	1	3		2	1		0	2	1600	Negative	-	Normal	5	2.3	4.4	1	‘+-（0.3）’	Negative	Negative	Normal	Negative	1.005	Negative	Lightly Yellow	3.6	0.5	7.6	0	0	0	0
2	118	H47	53	3	69	1.6	1		5.2	1	1	3		1	1		0	1	1500	Negative	-	Normal	5	0.7	1.7	1	‘+（1.0）’	Negative	Negative	Normal	Negative	1.008	Negative	Colorless	5.3	0.6	10.4	0	121	0	0
2	135	H48	76	2	60	1.58	1		5.2	1	1	2		1	1		0	3	1000	Negative	-	Normal	7	0.7	2.6	1	Negative	Negative	Negative	Normal	Negative	1.003	Negative	Colorless	2	1.1	7.6	0	0	0	0
2	136	H49	78	2	54	1.6	1		4.7	1	1	3		1	1		0	4	2000	Negative	-	Normal	6	1.8	13.3	1	Negative	Negative	Negative	Normal	Negative	1.004	Negative	Colorless	1.7	2.1	8	0	0	0	0
2	72	H5	55	3	60	1.63	1		4.9	1	2	3		1	1		0	1	3000	Negative	-	Normal	6.5	1.5	0	1	Negative	Negative	Negative	Normal	Negative	1.014	Negative	Lightly Yellow	10.7	0.9	13.6	0	0	1	0
2	127	H50	60	2	65	1.59	1		5.2	1	1	1		1	1		0	1	2000	250	-	Normal	6	32.4	13.3	1	Negative	Negative	Negative	Normal	Negative	1.011	Negative	Lightly Yellow	11.5	3.9	14.5	0	264	0	0
2	119	H51	78	4	46	1.6	1		5.1	1	1	3		1	1		0	1	2000	Negative	-	Normal	5.5	0	0	1	Negative	Negative	Negative	Normal	Negative	1.005	Negative	Lightly Yellow	0.9	0.5	11.5	0	0	0	0
2	120	H52	68	3	68	1.62	1		5.7	1	1	2		1	1		0	1	2000	Negative	-	Normal	5.5	0.1	2.6	1	Negative	Negative	Negative	Normal	Negative	1.006	Negative	Colorless	1	0.1	9.8	0	0	0	0
2	124	H53	68	3	65	1.56	1		5	1	1	2		1	1		0	1	500	25	-	Normal	7	2.1	363.5	1	Negative	Negative	Negative	Normal	Negative	1.006	Negative	Lightly Yellow	1.8	22	10.9	0	0	0	0
2	114	H54	80	4	63	1.58	1		6	1	1	2		1	1		0	2	1000	75	-	Normal	5	21.4	15.1	2	Negative	Negative	Negative	Normal	Negative	1.005	Negative	Lightly Yellow	5.2	2.2	4.9	0	0	0	0
2	123	H55	72	2	55	1.56	1		5.3	1	1	3		2	1		5	2	2000	25	-	Normal	5.5	11.5	1.7	1	Negative	Negative	Negative	Normal	Negative	1.003	Negative	Colorless	0.7	1.4	5.2	0	0	0	0
2	128	H56	60	2	60	1.5	1		5.6	1	1	2		1	3		0	1	1000	Negative	-	Normal	5	8.6	396.3	2	Negative	Negative	Negative	Normal	Negative	1.009	Negative	Lightly Yellow	3.1	5.2	6.5	0	90	0	0
2	126	H57	67	2	48	1.69	1		4	1	1	3		1	1		0	2	500	Negative	-	Normal	5	3.2	28.4	1	‘+-（0.3）’	Negative	Negative	Normal	Negative	1.003	Negative	Colorless	5.2	2.6	6	0	0	0	0
2	125	H58	69	2	62	1.45	1		5.3	1	2	2		1	1		0	2	300	75	-	Normal	5	23.6	23.9	1	Negative	Negative	Negative	Normal	Negative	1.011	Negative	Colorless	4.7	8.1	16.9	0	1	0	0
2	117	H59	49	2	50	1.54	1		6.2	1	1	3		1	1		0	1	500	Negative	-	Normal	5	12.6	82.6	1	Negative	Negative	Negative	Normal	Negative	1.991	Negative	Colorless	3.2	3.5	3.1	0	0	0	0
2	73	H6	75	1	44	1.48	1		5.7	1	2	3		2	1		0	1	1000	Negative	-	Normal	5.5	8	2.6	1	Negative	Negative	Negative	Normal	Negative	1.005	Negative	Lightly Yellow	2.2	2.2	7.6	0	0	0	0
2	116	H60	76	1	50	1.5	1		5	1	2	3		1	1		0	3	4000	Negative	-	Normal	5	2.4	5.3	1	‘+-（0.3）’	Negative	Negative	Normal	Negative	1.003	Negative	Colorless	8.5	0.5	4.6	0	0	0	0
2	115	H61	72	2	78	1.58	1		5	1	3	2		1	1		0	2	1000	Negative	-	Normal	6.5	0.3	3.5	1	Negative	Negative	Negative	Normal	Negative	1.006	Negative	Lightly Yellow	0.7	0.7	3.2	0	36	0	0
2	134	H62	75	2	77	1.56	1		5.9	1	1	3		1	1		0	2	500	75	-	Normal	6	3.4	647.1	1	‘+-（0.3）’	Negative	Negative	Normal	Negative	1.012	Negative	Lightly Yellow	272.1	11.3	13.9	0	0	0	0
2	137	H63	65	1	51	1.5	1		4.7	1	1	3		2	1		0	3	900	Negative	-	Normal	6.5	0.5	0.8	2	Negative	Negative	Negative	Normal	Negative	1.008	Negative	Lightly Yellow	3	0.2	9.3	0	0	0	0
2	139	H64	81	1	58	1.65	1		5.3	1	1	3		2	1		0	4	1600	Negative	-	Normal	6	1.7	13.2	1	Negative	Negative	Negative	Normal	Negative	1.008	Negative	Lightly Yellow	3	0.2	9.3	0	0	0	0
2	140	H65	83	1	60	1.5	1		5.2	1	1	2		2	1		0	3	500	Negative	-	Normal	7	6.5	10.6	1	Negative	Negative	Negative	Normal	Negative	1.008	Negative	Colorless	10.2	2.4	15.2	0	0	0	0
2	138	H66	65	2	53	1.55	1		4.7	1	2	3		1	1		0	1	1000	Negative	-	Normal	7	1	15.9	1	Negative	Negative	Negative	Normal	Negative	1.005	Negative	Lightly Yellow	4.1	0.5	6.8	0	0	0	0
2	141	H67	69	3	49	1.5	1		4.7	1	1	3		1	1		0	2	2500	Negative	-	Normal	7.5	0.2	9.7	1	Negative	Negative	Negative	Normal	Negative	1.003	Negative	Colorless	3.8	0.1	7.1	0	0	0	0
2	142	H68	59	2	48	1.53	1		5.2	1	1	2		1	3		0	1	1000	Negative	-	Normal	6.5	0.1	25.7	1	‘+-（0.3）’	Negative	Negative	Normal	Negative	1	Negative	Colorless	8.5	1.7	3	0	0	0	0
2	143	H69	75	3	71	1.63	1		6.9	1	2	3		1	1		2	3	1500	Negative	-	Normal	5	3.1	1.7	1	‘+（0.6）’	Negative	Negative	Normal	Negative	1.003	Negative	Colorless	16.9	1	5.2	0	0	0	0
2	74	H7	71	1	44	1.6	1		6	1	1	3		1	1		10	2	2500	250	-	Normal	5	107.9	5316.1	1	‘++（5）’	Negative	Negative	Normal	Negative	1.004	Negative	Colorless	24.9	0.1	8	0	0	0	0
2	144	H70	57	4	62	1.6	1		5.3	1	1	2		1	3		0	1	700	Negative	-	Normal	5	2.2	7.1	1	Negative	Negative	Negative	Normal	Negative	1.004	Negative	Colorless	3.6	0.1	5.5	0	0	0	0
2	75	H8	75	3	53	1.6	1		5.7	1	2	3		1	1		0	2	1500	Negative	-	Normal	5.5	1.7	7.1	2	Negative	Negative	Negative	Normal	Negative	1.01	Negative	Lightly Yellow	2.7	0.6	12.4	0	0	0	0
2	76	H9	77	2	49	50	1		5.1	1	2	2		1	1		0	2	1000	75	-	Normal	5	39.3	13651.9	2	Negative	Negative	Negative	Normal	Negative	1.006	Negative	Lightly Yellow	3.5	1.8	10.4	0	0	0	0
1	59	Pt1	68	2	59	1.58	1	2	5.1	1	2	2	2	1	1	7	2	1	750	Negative	-	Normal	7.5	0.5	3.5	1	Negative	Negative	Negative	Normal	Negative	1.007	Negative	Lightly Yellow	0.9	0.7	13.4	0	0	0	0
1	18	Pt10	80	1	50	1.48	1	2	7.5	1	1	3	2	1	1	12	5	2	2000	Negative	-	Normal	5	0.7	3.5	1	‘+-（0.3）’	Negative	Negative	Normal	Negative	1.005	Negative	Colorless	7	0.5	10.8	0	0	0	0	0
1	34	Pt11	58	2	62	1.55	1	2	7.9	1	2	3	2	4	1	17	0	1	500	Negative	-	Normal	6	0.5	4.4	1	Negative	Negative	Negative	Normal	Negative	1.014	Negative	Lightly Yellow	10.3	1.3	16.3	0	196	0	0
1	20	Pt12	74	1	70	1.5	1	2	10	1	1	3	2	1	1	5	0	2	1500	500	-	Normal	6	10.2	1379	2	‘+（0.6）’	Negative	Negative	Normal	Positive	1.011	Negative	Lightly Yellow	45.7	19	15.8	0	0	0	0	0
1	31	Pt13	78	3	62	1.54	1	2	11.9	1	2	2	2	1	1	8	0	4	500	Negative	‘+（0.7）’	‘+-2.8’	6.5	0.5	8.8	1	Negative	Negative	Negative	Normal	Negative	1.006	Negative	Colorless	5.6	0.7	13.7	0	1	0	0
1	54	Pt14	71	1	50	1.56	1	2	9	1	1	3	2	1	1	18	2	2	1000	Negative	-	Normal	5.5	7.3	18721.2	2	Negative	Negative	Negative	Normal	Positive	1.009	Negative	Lightly Yellow	8.6	1.1	8.7	0	0	0	0
1	46	Pt15	59	1	65	1.69	1	2	6.7	1	1	3	2	1	1	8	1	1	2000	Negative	-	Normal	6	0.2	10.6	1	Negative	Negative	Negative	Normal	Negative	1.005	Negative	Colorless	2.2	0.2	12.7	0	0	0	0
1	48	Pt16	70	2	63.5	1.59	1	2	7.4	1	1	3	2	1	1	11	0	2	3000	Negative	-	Normal	5.5	0.9	8	1	Negative	Negative	Negative	Normal	Negative	1.001	Negative	Colorless	4.8	0.6	3.9	0	0	0	0
1	55	Pt17	62	3	60	1.58	1	2	7.2	1	1	2	2	1	1	18	0	2	2000	Negative	-	Normal	6	1.8	14.1	1	Negative	Negative	Negative	Normal	Negative	1.008	Negative	Lightly Yellow	5.2	1.3	8	0	0	0	0
1	39	Pt18	68	1	80	1.63	2	2	7.3	1	1	2	2	2	1	6	0	3	2000	Negative	‘+-（0.2）’	Normal	5.5	4.7	6.2	1	Negative	Negative	Negative	Normal	Negative	1.016	Negative	Lightly Yellow	1.8	1.9	13.3	0	0	0	0
1	42	Pt19	48	2	54	1.62	1	2	6.4	1	1	2	2	1	1	8	1	1	500	Negative	-	Normal	5	2.7	0	2	Negative	Negative	Negative	Normal	Negative	1.01	Negative	Yellow	0.9	1.4	10.5	0	0	0	0
1	57	Pt2	60	2	56	1.62	1	2	8.8	1	2	3	2	1	1	1	1	1	1000	Negative	-	Normal	5.5	1.4	554.6	1	Negative	Negative	Negative	Normal	Negative	1.011	Negative	Lightly Yellow	17.8	0.6	13.4	0	307	0	0
1	44	Pt20	53	1	59.5	1.53	2	2	10.4	1	1	2	2	1	2	12	0	1	2100	Negative	-	‘+（5.6）’	6	1.7	48.8	1	Negative	Negative	‘+-’	Normal	Negative	1.019	Negative	Lightly Yellow	5.7	4.5	16.5	0	190	1	0
1	38	Pt21	35	2	58.5	1.58	2	2	6.13	1	1	2	2	1	2	0	1	1	1800	Negative	-	Normal	6	3	239.1	1	Negative	Negative	Negative	Normal	Negative	1.02	Negative	Yellow	2.6	5.1	23.9	0	0	0	0
1	52	Pt22	76	2	54	1.63	1	2	8.8	1	1	3	2	1	1	5	0	1	1000	Negative	-	+	6	1.7	48.8	1	Negative	Negative	Negative	Normal	Negative	1.007	Negative	Lightly Yellow	4.4	0.2	12.9	0	0	0	0
1	41	Pt23	70	1	50	1.6	2	2	6.1	1	1	1	2	4	1	23	0	4	400	Negative	-	Normal	6.5	3	12.4	1	‘+-（0.3）’	Negative	Negative	Normal	Negative	1.014	Negative	Lightly Yellow	5.6	8.3	17.2	0	0	0	0
1	1	Pt24	75	2	54	1.52	1	2	6.8	1	1	3	2	1	1	19	0	1	2000	Negative	-	Normal	5	1.4	104.8	1	Negative	Negative	Negative	Normal	Negative	1.006	Negative	Colorless	21.4	2.7	12.9	0	0	0	0
1	2	Pt25	32	4	60	1.54	1	2	7.5	1	2	2	2	1	2	1	1	0	1500	Negative	++	Normal	6.5	7.3	32	1	‘+++（ove）’	Negative	Negative	Normal	Negative	1.018	Negative	Yellow	22.5	5	18.9	0	1	0	0
1	3	Pt26	41	2	50.5	1.61	1	2	9.37	1	1	3	2	1	2	5	0	1	1000	Negative	‘+-（0.1）’	++++ov'	7	1.8	13.3	1	Negative	Negative	+-'	‘+（50）’	Negative	1.035	Negative	Lightly Yellow	1.5	5.7	16.5	0	0	1	0
1	4	Pt27	40	1	61	1.56	2	2	7	1	1	2	2	1	1	1	0	0	1500	Negative	-	Normal	5.5	0.9	3.5	1	Negative	Negative	Negative	Normal	Negative	1.004	Negative	Colorless	0.6	1.4	8	0	0	0	0
1	5	Pt28	42	2	76	1.6	1	2	6.6	1	1	2	2	1	2	1	0	2	3000	Negative	-	++++ov'	6.5	4.2	98.6	1	Negative	Negative	Negative	Normal	Negative	1.031	Negative	Lightly Yellow	23.3	8.2	18.4	0	460	0	0
1	6	Pt29	49	1	53	1.49	2	2	7.7	1	1	2	2	1	1	10	3	3	2000	500	‘+（0.7）’	‘+-（1.7）’	5.5	43.8	13203.8	1	‘+（1）’	Negative	Negative	Normal	Positive	1011	Positive	Lightly Yellow	30.3	23.2	11.3	0	1	1	0
1	56	Pt3	75	2	63	1.56	1	2	6.7	1	2	2	2	1	1	1	0	2	1500	Negative	-	Normal	5	0.9	141.2	1	Negative	Negative	Negative	Normal	Negative	1.008	Negative	Colorless	1.3	0	10.9	0	0	0	0
1	7	Pt30	51	2	50	1.58	1	2	6.1	1	2	3	2	1	3	16	0	1	2500	Negative	-	Normal	5.5	0.5	0.8	1	Negative	Negative	Negative	Normal	Negative	1.011	Negative	Colorless	0.7	0.9	16.9	0	1	0	0
1	8	Pt31	72	3	61	1.58	1	2	7	1	1	3	2	1	1	9	0	1	1000	Negative	-	Normal	6.5	2.1	442.3	1	Negative	Negative	Negative	Normal	Negative	1.01	Negative	Colorless	24	1.1	12.9	0	0	0	0
1	9	Pt32	54	3	64	1.62	1	2	7.2	1	1	2	2	1	1	15	2	1	1000	Negative	-	Normal	6	4.6	61.3	2	‘++（2’	Negative	Negative	Normal	Negative	1.022	Positive	Yellow	32.5	6.8	23.5	0	271	1	0
1	10	Pt33	58	1	53	1.48	2	2	8	1	1	3	2	1	1	14	2	1	2000	Negative	‘+-（0.2）’	Normal	5	3.6	37.3	1	Negative	Negative	Negative	Normal	Negative	1.009	Negative	Colorless	6.9	2.6	16.1	0	0	0	0
1	11	Pt34	52	3	50.3	1.62	1	2	10.5	1	2	2	2	1	1	11	0	2	1000	Negative	-	‘+-（1.7）’	5	0.1	0.8	1	Negative	Negative	Negative	Normal	Negative	1.002	Negative	Colorless	0.2	0.1	5.1	0	0	0	0
1	12	Pt35	55	3	46.5	1.56	1	2	10.3	1	1	3	2	1	1	1	0	1	1000	Negative	-	Normal	6	0.6	0	1	Negative	Negative	Negative	Normal	Negative	1.02	Negative	Lightly Yellow	13.4	0.1	16.1	0	433	1	0
1	13	Pt36	64	3	65	1.6	1	2	6.4	1	1	2	2	1	3	10	1	1	2500	Negative	-	Normal	7	0.9	1.8	1	Negative	Negative	Negative	Normal	Negative	1.012	Negative	Colorless	6.5	1.4	14.2	0	0	0	0
1	14	Pt37	53	3	50	1.62	1	2	5.8	1	1	3	2	1	1	2	0	1	2500	Negative	-	Normal	7	1.3	5.3	1	Negative	Negative	Negative	Normal	Negative	1.006	Negative	Lightly Yellow	7.5	1	10.8	0	0	0	0
1	15	Pt38	53	3	67	1.6	1	2	4.9	1	1	2	2	1	1	20	0	1	2500	Negative	-	Normal	6	0.8	18	1	Negative	Negative	Negative	Normal	Negative	1.006	Negative	Lightly Yellow	10	0.7	12.3	0	0	0	0
1	17	Pt39	52	1	50	1.58	2	2	7	1	1	2	2	1	1	11	0	2	1000	++	+	Normal	5.5	40.6	4993.2	2	Negative	Negative	Negative	Normal	Negative	1.006	Negative	Lightly Yellow	10	0.7	12.3	0	0	0	0
1	58	Pt4	76	3	62	1.6	1	2	5.5	1	3	2	2	4	1	1	1	2	2000	Negative	-	Normal	6	8.7	1087.2	2	Negative	Negative	Negative	Normal	Positive	1.006	Negative	Colorless	10.1	0.7	11	0	0	0	0
1	19	Pt40	57	2	79	1.59	1	2	6.4	1	2	3	2	1	3	9	0	1	750	Negative	-	Normal	6	2.6	47.1	1	Negative	Negative	Negative	Normal	Negative	1.018	Negative	Lightly Yellow	10.7	2.6	27.3	0	155	1	0	0
1	21	Pt41	72	1	45	1.58	1	2	6.9	1	1	3	2	1	1	9	1	2	1000	500	-	Normal	6	21.2	7525.6	1	Negative	Negative	Negative	Normal	Positive	1.018	Positive	Yellow	13.4	8	19	1	127	0	0	0
1	23	Pt42	78	1	60	1.56	1	2	8.6	1	1	2	2	1	1	6	3	5	500	Negative	-	Normal	5	2.2	8.8	1	Negative	Negative	Negative	Normal	Negative	1.01	Negative	Colorless	19.5	8.4	10.1	0	166	0	0	0
1	24	Pt43	65	1	50	1.55	1	1	10	1	1	3	2	1	1	26	0	1	2000	Negative	‘+-（0.1）’	Normal	5.5	0	0.8	1	Negative	Negative	Negative	Normal	Negative	1.005	Negative	Colorless	1.5	0.3	9.8	0	0	0	0	0
1	25	Pt44	82	3	60	1.54	1	2	9.6	1	1	3	2	1	1	13	2	3	2000	25	+++	+	6	40.3	481.8	1	Negative	Negative	Negative	Normal	Negative	1.005	Negative	Colorless	1.5	0.3	9.8	0	0	0	0
1	28	Pt45	74	1	70	1.63	1	1	10	1	1	1	2	1	1	25	1	5	1500	Negative	‘++1.0’	‘+（3.9）’	5.5	2.6	39.1	1	‘+（0.6）’	Negative	Negative	Normal	Negative	1.007	Negative	Lightly Yellow	29.6	24.4	2.8	1	0	0	0	0
1	29	Pt46	78	2	60	1.58	1	2	7.9	1	1	2	2	1	1	15	0	2	1000	Negative	-	Normal	6.5	0.1	9.7	1	Negative	Negative	Negative	Normal	Negative	1.005	Negative	Colorless	1.1	1	12.5	0	0	0	0	0	0	0
1	30	Pt47	71	1	48.5	1.49	1	2	11	1	3	3	2	2	1	7	0	4	1000	Negative	-	Normal	6	2.5	5	1	Negative	Negative	Negative	Normal	Negative	1.005	Negative	Colorless	3	1	12.5	0	0	0	0	0
1	32	Pt48	85	1	62	1.52	1	2	8.2	1	1	2	2	1	1	25	1	2	800	Negative	-	Normal	6	0.9	55.1		Negative	Negative	Negative	Normal	Negative	1.008	Negative	Colorless	14.4	3.8	18.2	0	0	0	0
1	33	Pt49	62	2	77	1.63	1	2	6.8	1	2	3	2	1	3	10	1	1	1500	Negative	-	Normal	5.5	0.7	0	1	Negative	Negative	Negative	Normal	Negative	1.013	Negative	Lightly Yellow	2.8	0.9	12.6	0	272	0	0
1	67	Pt5	31	4	65	1.6	1	2	14	2	2	2	2	1	2	5	0	0	1300	Negative	-	++++ov'	5	3.9	7.1		Negative	Negative	‘+（1）’	Normal	Negative	1.036	Negative	Lightly Yellow	2.7	4.5	11.1	0	12	4	0
1	36	Pt50	79	1	55	1.55	1	2	6	1	1	3	2	1	1	2	0	3	2000	25	-	‘+++（28）’	5	2.4	67.5	1	Negative	Negative	Negative	Normal	Negative	1.01	Negative	Lightly Yellow	8.2	5.7	12.1	0	5	0	0
1	37	Pt51	66	2	44	1.59	1	2	10	1	1	3	2	1	1	14	0	2	500	Negative	-	Normal	5.5	0.3	11.5	1	Negative	Negative	Negative	Normal	Negative	1.003	Negative	Colorless	0.6	0.3	7.5	0	33	0	0
1	40	Pt52	62	3	60	1.6	1	2	6.3	1	1	3	2	1	1	9	1	1	2000	Negative	-	Normal	5.5	1.9	4.4	1	Negative	Negative	Negative	Normal	Negative	1.01	Negative	Lightly Yellow	3.8	1.1	13.8	0	0	0	0
1	43	Pt53	58	1	48	1.55	2	2	20	1	1	2	2	1	1	13	1	2	1500	Negative	-	‘+（5.6）’	6.5	0.3	0	1	Negative	Negative	Negative	Normal	Negative	1.007	Negative	Lightly Yellow	1.1	0.6	12.6	0	1	0	0
1	45	Pt54	46	1	70	1.65	2	1	6.9	1	1	3	2	1	2	1	0	2	2000	Negative	-	Normal	6	10.6	470.2		Negative	Negative	Negative	Normal	Negative	1.024	Negative	Lightly Yellow	3.9	35.9	30.3	0	0	0	0
1	47	Pt55	66	2	60	1.63	1	2	6.4	1	1	2	2	1	1	7	0	1	3000	Negative	-	Normal	6	0.2	10.6	1	Negative	Negative	Negative	Normal	Negative	1.008	Negative	Colorless	1.4	0.1	12.8	0	0	0	0
1	49	Pt56	66	2	54	1.56	1	2	6.7	1	1	3	2	1	1	3	0	2	3000	Negative	-	Normal	6	0.6	3.5	1	Negative	Negative	Negative	Normal	Negative	1.013	Negative	Lightly Yellow	3.9	0.3	10.6	0	0	0	0
1	50	Pt57	68	2	65	1.58	1	2	5	1	1	2	2	1	1	2		1	2000	Negative	-	Normal	5	0.6	1.7	1	Negative	Negative	Negative	Normal	Negative	1.007	Negative	Lightly Yellow	4.4	0.2	12.9	0	0	0	0
1	51	Pt58	80	2	60	1.56	1	2	7	1	1	2	2	1	1	3	6	2	2000	Negative	‘+-（0.1）’	Normal	5.5	14.9	11.5	1	‘+-（0.3）’	Negative	Negative	Normal	Negative	1.009	Negative	Lightly Yellow	13.4	2.3	14.7	0	0	0	0
1	53	Pt59	71	1	54	1.55	1	2	6.4	1	1	2	2	2	1	20	0	0	2000	Negative	-	Normal	5	0.9	21.3	1	Negative	Negative	Negative	Normal	Negative	1	Negative	Colorless	0.7	1.1	2.8	0	0	0	0
1	68	Pt6	69	1	68	1.59	1	2	8	1	1	3	2	1	1	12	1	2	1000	Negative	‘+-（0.1）’	Normal	7	0.3	3.5		‘+（0.6）’	Negative	Negative	Normal	Negative	1.02	Negative	Lightly Yellow	46.8	1	25.1	0	0	0	0
1	60	Pt60	66	1	56	1.6	1	1	7.8	1	1	3	2	1	1	2	0	1	1500	Negative	-	Normal	5	0.7	1.7	1	‘+-（0.3）’	Negative	Negative	Normal	Negative	1.01	Negative	Lightly Yellow	5.1	0.7	14.4	0	0	0	0
1	61	Pt61	45	2	50.5	1.5	1	2	6	1	1	2	2	1	2	1	0	3	1000	Negative	‘+（0.3）’	Normal	6.5	9.5	3.5	1	Negative	Negative	Negative	Normal	Negative	1.019	Negative	Yellow	12.6	2.2	22.3	0	0	1	0
1	62	Pt62	76	3	46	1.5	1	2	5.8	1	1	3	2	1	1	5	0	3	1000	25	-	Normal	5	10.5	8	1	Negative	Negative	Negative	Normal	Negative	1.019	Negative	Yellow	13.3	10.5	23.6	1	63	3	0
1	63	Pt63	62	2	48.5	1.54	1	2	13.2	1	1	3	2	1	1	12	0	1	3000	Negative	-	Normal	5	1.5	96.7	1	Negative	Negative	Negative	Normal	Negative	1.005	Negative	Lightly Yellow	2.3	1.1	12	0	0	0	0
1	64	Pt64	73	2	53	1.52	1	2	6.8	1	1	3	2	1	1	7	1	3	1500	Negative	-	Normal	5.5	2.7	0.8	1	Negative	Negative	Negative	Normal	Negative	1.018	Negative	Lightly Yellow	4.8	0.7	20	0	116	0	0
1	65	Pt65	57	4	70	1.6	1	2	7.7	1	1	2	2	1	1	5	0	1	1500	Negative	-	Normal	5.5	7.7	6.2	1	Negative	Negative	Negative	‘+（34）’	Negative	1.025	Negative	Yellow	4.7	2.2	18.1	0	0	3	0
1	66	Pt66	44	2	74	1.61	2	1	8	1	1	1	2	1	2	9	1	1	1000	500	‘+（0.5）’	Normal	5.5	110.7	20.4	1	Negative	Negative	Negative	Normal	Negative	1.025	Positive	Yellow	2.1	6.9	21.1	0	54	0	0
1	70	Pt67	69	1	68	1.59	1	2	8	1	1	3	2	1	1	12	1	2	1000	Negative	-	‘+++（28）’	5.5	2.7	4.4		Negative	Negative	Negative	Normal	Negative	1.01	Negative	Lightly Yellow	5.1	0.5	11.3	0	0	0	0
1	94	Pt68	80	4	56	1.54	1	2	6.5	1	1	2		1	1	9	1	2	1000	75	-	Normal	5	7.4	80.8	1	Negative	Negative	Negative	Normal	Negative	1.005	Negative	Colorless	0.6	8	8.5	0	0	0	0
1	93	Pt69	75	2	48	1.6	1	2	5.7	1	2	3	2	1	1	40	0	3	1500	500	-	Normal	6	113	1525	1	‘+-（0.3）’	Negative	Negative	Normal	Positive	1.005	Positive	Lightly Yellow	8	0	10.8	0	0	0	0
1	27	Pt7	74	1	37	1.55	1	2	7.9	1	1	2	2	2	1	9	0	3	1000	25	-	‘+-2.8’	5.5	4	0.8	1	Negative	Negative	Negative	Normal	Negative	1.011	Negative	Lightly Yellow	3.3	1	11.7	0	18	1	0	0
1	69	Pt70	60	2	67	1.58	1	2	6.4	1	1	3	2	1	1	15	0	1	1200	Negative	-	Normal	6	0.7	2.6	1	Negative	Negative	Negative	Normal	Negative	1.02	Negative	Lightly Yellow	1.9	1.3	20.2	0	140	0	0
1	22	Pt8	76	1	85	1.62	1	2	6.5	1	1	1	2	1	1	11	0	4	700	500	-	Normal	7	30.3	235.5	1	Negative	Negative	Negative	Normal	Negative	1.004	Negative	Colorless	13.7	22.4	8.7	0	33	0	0	0
1	26	Pt9	81	1	82.5	1.56	1	2	6.9	1	1	1	2	2	1	4	0	7	2000	Negative	-	Normal	6.5	1.7	10.6	1	Negative	Negative	Negative	Normal	Negative	1.005	Negative	Lightly Yellow	8.5	6.3	7.9	0	0	0	0	0
